# Supplementary material for: Circulating Prostaglandin Biosynthesis in Colorectal Cancer and Potential Clinical Significance
Source: eBioMedicine. 2014 Dec 9;2(2):165–71. doi: 10.1016/j.ebiom.2014.12.004 (PMC4347518; doi:10.1016/j.ebiom.2014.12.004)
Supplement: Supplementary Fig. 1 — Platelets are involved in CRC pathophysiology. (A) Platelet count was markedly elevated in FAP patients. Healthy subjects (n = 16); FAP patients without CRC (aspirin nonusers; n = 13); and FAP patients with CRC (aspirin nonusers; n = 12). Data are presented as means ± S.D. The asterisks (***) indicate a significant (p < 0.001) increase compared with healthy control subjects. (B) Platelet count and circulating TXA2 levels are positively correlated in FAP patients who are aspirin nonusers. Data were analyzed using Prism 5.0 statistical software. [file mmc1.zip]

Archive with 1 entries (1 files):
- ebi00044-mmc1.tif
