# Supplementary material for: Circulating Prostaglandin Biosynthesis in Colorectal Cancer and Potential Clinical Significance
Source: eBioMedicine. 2014 Dec 9;2(2):165–71. doi: 10.1016/j.ebiom.2014.12.004 (PMC4347518; doi:10.1016/j.ebiom.2014.12.004)
Supplement: Supplementary Fig. 2 — COX-2 expression is not correlated with plasma TXA2 levels in FAP patients. (A) COX-2 is overexpressed in FAP patients. Original magnification: 200×. (B) Staining intensity of COX-2 and circulating TXA2 levels are not correlated in FAP patients who are aspirin nonusers. FAP patients, aspirin nonusers (n = 13). Data were analyzed using Prism 5.0 statistical software. [file mmc2.zip]

Archive with 1 entries (1 files):
- ebi00044-mmc2.tif
