# Supplementary material for: Circulating Prostaglandin Biosynthesis in Colorectal Cancer and Potential Clinical Significance
Source: eBioMedicine. 2014 Dec 9;2(2):165–71. doi: 10.1016/j.ebiom.2014.12.004 (PMC4347518; doi:10.1016/j.ebiom.2014.12.004)
Supplement: Supplementary Fig. 3 — Urinary excretion of 11-dehydro TXB2 in CRC patients. Urinary 11-dehydro TXB2 levels were markedly elevated in CRC patients compared with healthy subjects. Healthy subjects (n = 8); CRC patients (n = 24). Data are presented as means ± S.D. The asterisks (**) indicate a significant (p < 0.01) increase compared with healthy control subjects. [file mmc3.zip]

Archive with 1 entries (1 files):
- ebi00044-mmc3.tif
